# Supplementary material for: Expression, Purification, and Functional Exploration of an α-Galactosidase from Akkermansia muciniphila
Source: Foods. 2025 Nov 5;14(21):3790. doi: 10.3390/foods14213790 (PMC12610585; doi:10.3390/foods14213790)
Supplement: Supplementary file 1 [file foods-14-03790-s001.zip]

Archive with 1 entries (1 files):
- foods-3886911-supplementary.pdf
